# Supplementary material for: Synthesis and Characterization of Azido- and Nitratoalkyl Nitropyrazoles as Potential Melt-Cast Explosives
Source: Molecules. 2023 Sep 7;28(18):6489. doi: 10.3390/molecules28186489 (PMC10535347; doi:10.3390/molecules28186489)
Supplement: Supplementary file 1 [file molecules-28-06489-s001.zip]

Archive with 1 entries (1 files):
- molecules-2578626-supplementary.pdf
